# Supplementary material for: Identification of genes affecting alginate biosynthesis in Pseudomonas fluorescens by screening a transposon insertion library
Source: BMC Genomics. 2017 Jan 3;18:11. doi: 10.1186/s12864-016-3467-7 (PMC5210274; doi:10.1186/s12864-016-3467-7)
Supplement: Additional file 2: Table S1. — Primers used in the study. (XLS 30 kb) [file 12864_2016_3467_MOESM2_ESM.xls]

## Sheet: Table 1
Table 1
	Number of independent transposon mutants	Gene ID	Gene	Function	Growth (G) and Alginate production (A) in different mediaa
					PIA Gly				0.5xDEF4 Gly				0.5xDEF4 Fru
					G		A		G		A		G		A
					%	SD	%	SD	%	SD	%	SD	%	SD	%	SD
		SBW25 WT			131.988	6.34129	0	25	85.6509	0.115034	0	0	350.071	6.08085	0.790598	6.07703
		Control			100	5.53625	100	13.287	100	1.89632	100	12.7484	100	5.0668	100	3.03708
	1	PFLU0460	aceE1	Energy production and conversion	66.2228	1.88075	62.9229	1.67992	56.8941	3.94383	19.2872	3.60527	293.139	20.398	-0.27195	4.38372
	1	PFLU3193	aceE2		108.058	4.22496	47.7361	2.10497	98.4503	5.72421	89.4804	9.01271	129.915	3.29545	106.08	18.8676
	1	PFLU5345	cioB		150.96	17.7102	69.4003	3.35926	102.129	0.949675	64.9861	5.10302	128.689	7.21397	119.056	12.579
	2	PFLU3801	ftsK	Cell cycle control, cell division, chromosome partitioning	37.7132	0.474209	17.3348	4.59457	71.9335	14.1626	4.03226	3.28219	424.71	41.9293	2.67483	2.96695
		PFLU3801	ftsK		53.3226	7.14967	38.8712	8.43728	102.174	1.53151	86	7.543	16.0556	0.751423	6.99301	4.29391
	1	PFLU5304			107.23	5.95848	46.5353	6.76469	99.7329	5.59752	96.229	8.42237	129.998	17.9427	101.224	11.7053
	1	PFLU1384		Amino acid transport and metabolism	107.918	3.48211	18.4573	2.68295	70.9593	1.20512	80.9271	33.0206	147.611	45.1212	95.1243	5.98965
	1	PFLU2019			125.855	26.9136	0	3	115.617	14.3045	0	1	338.22	14.1697	0	0.443301
	1	PFLU2124			127.135	3.68595	40.1074	6.53992	101.566	2.26574	87.7886	7.46548	293.915	30.0196	54.7591	26.9264
	1	PFLU3475			105.666	2.04526	45.4404	11.0453	98.3126	6.7059	88.0517	9.37417	132.109	4.56135	99.4755	32.4298
	1	PFLU3887			103.854	3.71016	11.8669	11.287	92.5616	5.78123	71.8287	15.5265	132.271	28.2656	52.9138	5.10074
	1	PFLU5797	ilvD		69.0853	21.8173	63.9472	2.17088	59.9666	9.74453	16.975	0.533483	338.194	30.7523	2.21445	3.06744
	1	PFLU4188	trpF		100.37	2.14148	33.9408	2.8554	105.04	4.62321	0	0	342.576	3.35599	0	5
	1	PFLU5559	trpD		62.2141	4.61763	57.8413	10.6954	105.876	8.61946	8.76006	11.8382	343.96	22.7031	0	1
	2	PFLU5561	trpE		102.337	1.80971	55.379	3.6348	139.674	0.708229	0	2.84353	4.20333	14.434	0.738151	2
	1	PFLU0612	purH	Nucleotide transport and metabolism	44.0113	5.14181	4.18333	1.88724	80.7619	3.04354	0	0.39147	317.069	13.2126	0	0
	1	PFLU4183	purF		54.5844	1.82379	47.9127	21.4989	80.6188	1.97606	9.4368	6.23557	344.417	11.2464	4.21523	2.02759
	4	PFLU5034	purL		50.4977	1.1037	42.8622	10.2747	69.6188	1.11558	1.1843	3.44786	347.944	6.7285	0	2
	2	PFLU6054	purK		84	3.7683	2	5.30413	113	8.28506	0	3.53534	343	2.82839	1	4.06968
	1	PFLU6055	purE		87.5437	6.83914	45.0267	24.695	87.0567	4.55597	37.1457	5.46639	367.877	9.13271	0	2
	2	PFLU5396	amn		78.7772	2.01137	28.749	16.6592	106.068	1.6933	66.2832	9.49269	135.287	16.3787	62.1406	17.8401
	2	PFLU1142	glpK	Carbohydrate transport and metabolism	51.9693	1.84471	66.0918	39.4384	18.7088	6.84934	1.65426	3.68521	214.155	9.31858	51.9172	40.217
	3	PFLU1143	glpF		58.9831	2.1375	3.98321	2.0445	18.1604	2.88832	0	2	128.181	9.71398	80.0117	4.05918
	1	PFLU3030	paaF		109.489	4.9866	32.6199	6.53992	93.7112	3.79241	83.9349	17.8033	121.97	7.46045	118.065	16.1919
	2	PFLU3365	treZ		106.702	1.63001	62.4285	11.7668	96.9213	1.4685	98.0525	2.56907	131.831	17.2113	131.993	4.09389
	3	PFLU4630	acnA		144.2	7.95455	72.8615	13.7798	92.4982	7.31351	68.069	23.4677	124.745	3.19563	112.723	19.8723
	1	PFLU4949	pykA		107.037	3.88157	41.393	14.1415	50.6767	3.24806	131.702	4.82712	159.958	3.18148	85.237	12.132
	1	PFLU0416	hemE	Coenzyme transport and metabolism	147.024	4.69704	68.0582	7.95001	97.5779	2.3295	66.02	13.7105	117.078	11.131	135.684	11.7
	1	PFLU5820	nudH	Translation, ribosomal structure and biogenesis	76.6269	2.65959	22.6248	12.4577	77.9213	0.377165	127.002	5.02323	65.2203	23.4514	30.7498	2.87721
	1		23S rRNA		152.081	9.62622	52.2003	15.8926	98.242	1.07649	93.5597	13.6221	130.431	14.6013	142.133	24.3787
	1	PFLU3173		Transcription	92.3164	7.99658	10.2222	2.77949	92.8561	2.45193	89.4804	3.62013	275.708	0.235665	66.8998	7.31947
	1	PFLU3307			164.84	17.733	74.0623	11.4497	102.549	1.76451	88.1081	28.3081	137.189	9.94493	110.431	7.60257
	1	PFLU4259			124.735	1.89487	62.1459	0.971248	75.4376	5.10932	83.6529	11.1297	153.472	19.6467	111.48	5.33542
	1	PFLU4774			101.695	10.3436	6.71422	3.00624	91.0372	11.7776	74.7237	7.34441	109.903	2.60078	78.8267	25.5527
	1	PFLU5984	dut	Replication, recombination and repair	113.775	5.73946	44.7341	6.37689	47.2347	2.77161	61.6964	6.9542	148.833	4.94896	86.1597	1.02604
	1	PFLU0013	htrB	Cell wall/ membrane/ envelope biogenesis	116.855	6.78658	39.8743	4.95913	78.1504	4.93386	61.7904	2.935	123.439	23.9308	110.14	18.2826
	1	PFLU1562	nagZ		66.5913	0.759324	5.12506	1.81453	89.1459	2.23232	59.7225	20.4206	186.208	9.23952	79.7786	6.70048
	1	PFLU4993	ampG		57.6836	2.47184	3.63007	2.2778	87.2474	1.20805	52.9739	9.56457	198.292	5.54627	83.1585	17.0485
	1	PFLU5439	mpl		129.079	5.58273	36.3424	5.17882	102.677	1.26145	80.4948	8.38795	105.953	4.47763	45.9013	5.8964
	2	PFLU5545			61.5631	3.26606	8.32693	2.37123	98.8271	8.82584	90.2887	10.5867	203.847	1.04178	64.8407	5.93626
	2	PFLU5546	anmK		53.7665	3.56558	3.48881	2.25043	85.6749	4.43145	68.351	11.162	191.958	0.721574	58.5664	25.8207
	3	PFLU5573	amgK		94.9448	29.7521	44.7633	10.3181	22.803	1.71906	15.4335	3.5688	192.155	18.1803	45.7401	37.546
	1	PFLU5461	ispA		88.1168	5.31677	1.78193	6.02421	85.443	4.05794	45.8493	7.85551	282.431	30.5323	15.035	6.68765
	1	PFLU4418	fleN	Cell motility	88.0616	1.19146	43.2295	4.14198	80.2202	3.90451	104.275	29.4839	80.3422	1.20262	40.0155	11.8168
	1	PFLU4439	fliF		139.767	8.29662	12.2907	1.69269	97.4167	2.81451	0	0	341.688	3.30457	0	0
	1	PFLU4448	fliC		111.337	8	37.5786	2	86.8605	5	102.263	7	171.078	3	131.507	6
	1	PFLU0870	tldD	Posttransla-tional modification, protein turnover, chaperones	110.977	3.06715	26.4039	4.61404	102.508	0.829523	88.4841	6.49853	137.304	6.43366	110.878	15.9781
	4	PFLU2032	prc		99.6247	2.38382	36.5544	5.81943	81.1333	2.88512	59.0082	6.37692	124.12	7.33927	25.8936	6.42517
	2	PFLU2614	sohB		97.6083	3.46785	11.4699	3.48724	95.5735	0.908645	73.483	8.47783	107.597	7.22071	109.246	12.3661
	1	PFLU3805	clpA		146.94	6.99971	59.935	7.49537	104.445	1.00198	127.491	20.3098	255.597	8.43319	124.242	21.3008
	3	PFLU4383			117.526	6.10949	20.8731	8.01669	87.4891	21.7831	51.4324	4.50806	297.965	8.00755	37.6845	12.7966
	1	PFLU5007	dsbC		102.467	6.53334	12.7884	6.36501	96.8633	1.79378	79.0285	4.69308	120.097	10.4035	83.8967	2.20965
	2	PFLU5911	ppx	Inorganic ion transport and metabolism	50.4439	2.33504	81.8028	37.5616	73.1074	2.62669	67.4487	28.4445	89.5436	13.1396	76.1791	2.08412
		PFLU5911	ppx		53.8149	1.25464	0	0	73.0277	4.35257	100.929	6.72402	106.738	4.65724	97.8186	15.0143
	1	PFLU0511	rsgA	General function prediction only	107.976	5.40297	85.9999	11.3613	96.0318	4.08894	100.524	32.3078	104.264	12.199	123.66	25.5725
	1	PFLU2104			149.435	8.71939	66.0451	18.3135	94.1504	1.24549	65.1929	12.5654	117.217	7.40675	136.325	15.1176
	1	PFLU2996			133.955	10.0004	66.151	6.86748	104.172	2.56537	73.9905	12.058	122.078	9.10137	131.624	4.98122
	1	PFLU3202			107.805	2.5815	75.6375	10.0762	81.3651	3.35184	47.4284	5.86085	403.25	6.83378	22.3776	2.7757
	1	PFLU3391			51.3452	25.3014	57.6252	8.45327	67.6333	1.46237	95.1011	6.96842	117.542	0.412414	129.39	13.1226
	1	PFLU3411			105.045	6.26631	50.385	9.38225	101.45	1.5434	69.5917	29.2849	135.192	1.95935	137.199	19.27
	1	PFLU3456			104.367	3.85014	46.7825	5.13136	102.907	0.0980284	107.47	1.80726	151.165	13.185	117.094	6.26752
	1	PFLU1883		Function unknown	69.1256	0.470826	0	0	74.0059	14.2502	66.3772	13.6555	712.266	267.522	0	0
	1	PFLU1995			148.898	6.69591	85.1522	9.44711	103.633	1.31788	97.0938	7.44367	157.667	17.8516	112.956	17.0089
	1	PFLU4517			129.331	3.16463	81.9029	5.80427	96.2347	2.64617	28.066	5.05962	377.403	18.0607	2.0202	5.81586
	1	PFLU5579	apaG		38.7866	2.48817	47.3087	21.4501	104.144	5.01565	4.00406	3.27813	175.377	31.9487	17.8652	6.82856
	1	PFLU2489			93.2499	10.2144	119.72	50.7731	68.5494	2.89309	74.7989	7.57858	324.377	40.185	23.4984	9.23161
	1	PFLU5377			106.591	8.01502	8.23276	2.56181	97.3488	4.09234	76.0959	5.10424	144.667	1.11941	91.7832	20.4862
	1	Upstream PFLU2629			106.855	5.55211	8.7978	3.46409	106.429	3.51415	83.8973	13.4258	299.875	15.5139	106.43	7.43689
	1	Upstream PFLU3162			122.08	1.70291	76.9443	19.7427	75.7927	0.989641	87.5066	11.5259	280.278	35.7482	95.7071	14.8074
	1	Upstream PFLU3931			96.9303	2.32955	35.1416	2.54212	74.7373	1.6445	3.06414	3.31906	327.412	11.2093	12.1601	5.4204
	1	PFLU2519		Pseudogene	114.154	4.18059	147.719	26.4079	101.528	3.11916	98.0713	5.53735	336.738	8.82813	88.5917	13.4197
	1	PFLU0259	ompR	Signal transduction mechanisms	89.3974	5.13724	6.66714	0.855716	101.24	3.51112	69.8737	12.4484	126.875	17.3228	100.991	11.5857
	2	PFLU0461	glnE		84.6058	14.4904	9.87427	3.9989	119.513	3.86359	103.936	13.1002	316.905	11.1799	67.3601	0.902917
	1	PFLU4125A			119.088	3.63353	164.308	14.4245	112.097	0.476535	85.6267	4.47964	158.405	4.99944	72.2358	2.23768
	4	PFLU5236	cbrA		140.276	1.07434	33.6583	6.55337	105.054	3.54852	54.506	7.23663	319.354	4.91165	66.4918	21.1952
	2	PFLU5237	cbrB		118.298	0.90471	14.7983	3.06562	109.134	3.32509	22.6709	2.67269	482.993	24.4763	31.0995	1.65631
	2	PFLU5819	ptsP		79.7672	11.6118	7.69937	2.78461	89.7283	5.61079	78.8781	14.8849	49.2431	1.00791	4.8951	4.80135
	1	PFLU6039	phoB		77.7885	0.737971	43.7979	19.9088	102.1	2.34285	90.176	15.6874	109.821	6.87799	84.3182	21.2563
	1	PFLU6040	phoR		25.07	0.28955	0	0	97.2801	12.2738	87.3307	0.434776	99.4003	21.6599	100.283	22.6994
	1	PFLU2808			99.6422	1.50702	11.1992	3.15921	110.371	4.42061	75.3628	4.7995	255.486	52.3304	18.9977	11.2381
	1	PFLU3002		Intracellular trafficking, secretion, and vesicular transport	152.75	5.71639	48.3506	14.7439	92.5127	4.78733	82.5438	6.15785	141.189	8.76143	93.9977	4.73387
	1	PFLU3951			105.782	6.07565	7.67949	0.836443	105.276	2.41438	83.4837	0.929644	109.625	4.75801	100.855	20.4577
	1	PFLU5567			98.3817	8.60986	61.3124	5.38156	0.249203	0.0125513	0	0	58.6478	1.16747	2.03963	4.2774
